# Supplementary material for: Modelling parametric uncertainty in large-scale stratigraphic simulations
Source: Sci Rep. 2023 Jan 16;13:817. doi: 10.1038/s41598-022-27360-y (PMC9842771; doi:10.1038/s41598-022-27360-y)
Supplement: Supplementary file 2 — Supplementary Information 2. [file 41598_2022_27360_MOESM2_ESM.xlsx]

## Sheet: titlepage_description
Supplementary information S2
Legend for following tables:
Yellow highlighted means that those parameter ranges are reduced
Orange highlighted means that those parameter ranges are enlarged
Each of the tabs contains parameters with initial assumed variation interval and final assigned interval.
Parameter intervals are modified according to the methodology described in Section 3.3.3 of the manuscript.

## Sheet: Siliclastic supply
SILICLASTIC SUPPLY
No	Description	Initial min	Initial max	Final min	Final max	Unit	Process group
1	S1 width	100	150	100	150	km	Supply location & width
2	S1 location	40	100	40	85	km	Supply location & width
3	S1 sediment supply age 146 Mya	200	350	200	350	km^3/My	Sediment supply
4	S1 sediment supply age 130 Mya	2500	3500	2500	4000	km^3/My	Sediment supply
5	S1 sediment supply age 129 Mya	90	200	90	200	km^3/My	Sediment supply
6	S1 sediment supply age 113 Mya	0	160	0	160	km^3/My	Sediment supply
7	S1 sediment supply age 89 Mya	0	100	0	100	km^3/My	Sediment supply
8	S1 sediment supply age 66 Mya	0	100	0	100	km^3/My	Sediment supply
9	S1 sediment supply age 47 Mya	0	100	0	150	km^3/My	Sediment supply
10	S1 sediment supply age 0 Mya	0	100	0	100	km^3/My	Sediment supply
11	S1 fluvial supply age 146 Mya	140	250	140	250	m^3/s	Fluvial supply
12	S1 fluvial supply age 130 Mya	1300	2000	1300	2000	m^3/s	Fluvial supply
13	S1 fluvial supply age 129 Mya	40	120	40	120	m^3/s	Fluvial supply
14	S1 fluvial supply age 113 Mya	0	75	0	75	m^3/s	Fluvial supply
15	S1 fluvial supply age 89 Mya	0	80	0	80	m^3/s	Fluvial supply
16	S1 fluvial supply age 66 Mya	0	80	0	80	m^3/s	Fluvial supply
17	S1 fluvial supply age 47 Mya	0	80	0	80	m^3/s	Fluvial supply
18	S1 fluvial supply age 0 Mya	0	80	0	80	m^3/s	Fluvial supply
19	S1 sand fraction age 146 Mya	5	15	5	20	-	Supply sand fraction
20	S1 sand fraction age 130 Mya	5	15	5	20	-	Supply sand fraction
21	S1 sand fraction age 129 Mya	5	15	5	15	-	Supply sand fraction
22	S1 sand fraction age 113 Mya	5	15	5	15	-	Supply sand fraction
23	S1 sand fraction age 89 Mya	5	15	5	15	-	Supply sand fraction
24	S1 sand fraction age 66 Mya	5	15	5	15	-	Supply sand fraction
25	S1 sand fraction age 47 Mya	5	15	5	15	-	Supply sand fraction
26	S1 sand fraction age 0 Mya	5	15	5	15	-	Supply sand fraction
27	S1 silt fraction age 146 Mya	25	35	25	35	-	Supply silt fraction
28	S1 silt fraction age 130 Mya	25	35	25	35	-	Supply silt fraction
29	S1 silt fraction age 129 Mya	25	35	25	35	-	Supply silt fraction
30	S1 silt fraction age 113 Mya	25	35	25	35	-	Supply silt fraction
31	S1 silt fraction age 89 Mya	25	35	25	35	-	Supply silt fraction
32	S1 silt fraction age 66 Mya	25	35	25	35	-	Supply silt fraction
33	S1 silt fraction age 47 Mya	25	35	25	35	-	Supply silt fraction
34	S1 silt fraction age 0 Mya	25	35	25	35	-	Supply silt fraction
35	S2 width	80	140	80	140	km	Supply location & width
36	S2 location	30	80	30	80	km	Supply location & width
37	S2 sediment supply age 146 Mya	300	1300	300	1050	km^3/My	Sediment supply
38	S2 sediment supply age 130 Mya	2800	3750	2800	3750	km^3/My	Sediment supply
39	S2 sediment supply age 129 Mya	300	1300	550	1300	km^3/My	Sediment supply
40	S2 sediment supply age 113 Mya	50	130	50	130	km^3/My	Sediment supply
41	S2 sediment supply age 89 Mya	0	75	0	75	km^3/My	Sediment supply
42	S2 sediment supply age 66 Mya	200	450	200	450	km^3/My	Sediment supply
43	S2 sediment supply age 47 Mya	350	550	400	550	km^3/My	Sediment supply
44	S2 sediment supply age 0 Mya	0	75	0	75	km^3/My	Sediment supply
45	S2 fluvial supply age 146 Mya	200	800	200	800	m^3/s	Fluvial supply
46	S2 fluvial supply age 130 Mya	1350	2200	1350	2200	m^3/s	Fluvial supply
47	S2 fluvial supply age 129 Mya	200	400	200	400	m^3/s	Fluvial supply
48	S2 fluvial supply age 113 Mya	0	100	0	100	m^3/s	Fluvial supply
49	S2 fluvial supply age 89 Mya	0	75	0	75	m^3/s	Fluvial supply
50	S2 fluvial supply age 66 Mya	50	200	50	200	m^3/s	Fluvial supply
51	S2 fluvial supply age 47 Mya	150	300	150	300	m^3/s	Fluvial supply
52	S2 fluvial supply age 0 Mya	0	75	0	75	m^3/s	Fluvial supply
53	S2 sand fraction age 146 Mya	5	15	5	15	-	Supply sand fraction
54	S2 sand fraction age 130 Mya	5	15	5	12.5	-	Supply sand fraction
55	S2 sand fraction age 129 Mya	5	15	5	15	-	Supply sand fraction
56	S2 sand fraction age 113 Mya	5	15	5	15	-	Supply sand fraction
57	S2 sand fraction age 89 Mya	5	15	5	15	-	Supply sand fraction
58	S2 sand fraction age 66 Mya	5	15	5	15	-	Supply sand fraction
59	S2 sand fraction age 47 Mya	5	15	5	15	-	Supply sand fraction
60	S2 sand fraction age 0 Mya	5	15	5	15	-	Supply sand fraction
61	S2 silt fraction age 146 Mya	25	35	25	35	-	Supply silt fraction
62	S2 silt fraction age 130 Mya	25	35	25	35	-	Supply silt fraction
63	S2 silt fraction age 129 Mya	25	35	25	35	-	Supply silt fraction
64	S2 silt fraction age 113 Mya	25	35	25	35	-	Supply silt fraction
65	S2 silt fraction age 89 Mya	25	35	25	35	-	Supply silt fraction
66	S2 silt fraction age 66 Mya	25	35	25	35	-	Supply silt fraction
67	S2 silt fraction age 47 Mya	25	35	25	32.5	-	Supply silt fraction
68	S2 silt fraction age 0 Mya	25	35	25	35	-	Supply silt fraction

## Sheet: Carbonate production
CARBONATE PRODUCTION
No	Description	Initial min	Initial max	Final min	Final max	Unit	Process group
69	Max prod carbo_grains age 146 Mya	15	60	15	60	m/My	Carbonate
70	Max prod carbo_grains age 128 Mya	15	60	15	60	m/My	Carbonate
71	Max prod carbo_mud age 90 Mya	5	25	5	35	m/My	Carbonate

## Sheet: Eustasy and Compaction
EUSTASY AND COMPACTION
No	Description	Initial min	Initial max	Final min	Final max	Unit	Process group
72	Eustatic curve 146 Mya	-20	-15	-20	-15	m	Eustasy
73	Eustatic curve 145 Mya	-5	20	-5	20	m	Eustasy
74	Eustatic curve 141 Mya	5	60	5	60	m	Eustasy
75	Eustatic curve 140 Mya	20	120	20	120	m	Eustasy
76	Eustatic curve 66 Mya	55	260	55	260	m	Eustasy
77	Eustatic curve 65 Mya	5	60	5	60	m	Eustasy
78	Eustatic curve 38 Mya	45	220	45	220	m	Eustasy
79	Eustatic curve 37 Mya	0	40	0	40	m	Eustasy
80	Eustatic curve 26 Mya	30	160	30	160	m	Eustasy
81	Eustatic curve 25 Mya	20	120	20	120	m	Eustasy
82	Eustatic curve 0 Mya	-5	20	-5	20	m	Eustasy
83	Initial porosity silt	33	37	33	37	-	Compaction
84	Decay law silt	500	1000	500	1000	m	Compaction
85	Residual porosity silt	0	5	0	5	-	Compaction
86	Initial porosity sand/silt	0.85	0.86	0.85	0.86	-	Compaction
87	Initial porosity shale/silt	1.14	1.15	1.14	1.15	-	Compaction
88	Initial porosity carbo_grains/silt	0.7	0.73	0.7	0.73	-	Compaction
89	Initial porosity carbo_mud/silt	1.14	1.15	1.14	1.15	-	Compaction
90	Decay law shale/silt	0.5	0.75	0.5	0.75	-	Compaction
91	Decay law carbomud/silt	0.5	0.75	0.5	0.75	-	Compaction
92	Residual porosity sand/silt	1	1.2	1	1.2	-	Compaction
93	Residual porosity shale/silt	0	0.8	0	0.8	-	Compaction
94	Residual porosity carbo_grains/silt	0	1	0	1	-	Compaction
95	Residual porosity carbo_mud/silt	0	0.8	0	0.8	-	Compaction

## Sheet: Transport and Erosion
TRANSPORT AND EROSION
No	Description	Initial min	Initial max	Final min	Final max	Unit	Process group
96	High en. cont. coeff. silt	3.5	30	3.5	30	km^2/Ky	Continental transport
97	High en. mar. coeff. silt	0.2	1.5	0.2	1.5	km^2/Ky	Marine transport
98	High en. cont. sand/silt	0.5714	0.8333	0.5714	0.8333	-	Continental transport
99	High en. cont. shale/silt	1.3333	2.1429	1.3333	2.1429	-	Continental transport
100	High en. cont. carbo_grains/silt	0.1429	0.3333	0.1429	0.3333	-	Continental transport
101	High en. cont. carbo_mud/silt	1.3333	2.1429	1.3333	2.1429	-	Continental transport
102	High en. mar. sand/silt	0.5	1	0.5	1	-	Marine transport
103	High en. mar. shale/silt	2.6667	5.5	2.6667	5.5	-	Marine transport
104	High en. mar. carbo_grains/silt	0.25	0.6667	0.25	0.6667	-	Marine transport
105	High en. mar. carbo_mud/silt	2.6667	5.5	2.6667	5.5	-	Marine transport
106	Low en. slope cont. coeff. silt	0.6	2.5	0.6	2.5	km^2/Ky	Continental transport
107	Low en. slope mar. coeff. silt	0.01	1	0	0.564375	km^2/Ky	Marine transport
108	Low en. slope cont. sand/silt	0.5	0.8	0.5	0.8	-	Continental transport
109	Low en. slope cont. shale/silt	1.6	2.1667	1.31665	2.1667	-	Continental transport
110	Low en. slope cont. carbo_grains/silt	0.1667	0.4	0.1667	0.4	-	Continental transport
111	Low en. slope cont. carbo_mud/silt	1.6	2.1667	1.6	2.1667	-	Continental transport
112	Low en. slope mar. sand/silt	0.5	1	0.5	1	-	Marine transport
113	Low en. slope mar. shale/silt	1	1.5	1	1.5	-	Marine transport
114	Low en. slope mar. carbo_grains/silt	0.5	1	0.5	1	-	Marine transport
115	Low en. slope mar. carbo_mud/silt	1	1.5	1	1.5	-	Marine transport
116	Low en. water cont. coeff. silt	3.5	30	3.5	30	km^2/Ky	Continental transport
117	Low en. water mar. coeff. silt	0.2	1.5	0.2	2.15	km^2/Ky	Marine transport
118	Low en. water cont. sand/silt	0.5714	0.8333	0.5714	0.8333	-	Continental transport
119	Low en. water cont. shale/silt	1.3333	2.1429	1.3333	2.1429	-	Continental transport
120	Low en. water cont. carbo_grains/silt	0.1429	0.3333	0.1429	0.3333	-	Continental transport
121	Low en. water cont. carbo_mud/silt	1.3333	2.1429	1.3333	2.1429	-	Continental transport
122	Low en. water mar. sand/silt	0.5	1	0.5	1	-	Marine transport
123	Low en. water mar. shale/silt	2.6667	5.5	2.6667	5.5	-	Marine transport
124	Low en. water mar. carbo_grains/silt	0.25	0.6667	0.25	0.6667	-	Marine transport
125	Low en. water mar. carbo_mud/silt	2.6667	5.5	2.6667	5.5	-	Marine transport
126	High-low water discharge ratio	0	30	0	30	-	General transport
127	High energy months	3	9	3	9	-	General transport
128	Hih-low sediment discharge ratio	25	75	25	75	-	General transport
129	Slope fail. grain size silt	0.05	0.1	0.05	0.1	mm	Slope failure
130	Slope fail. crit. slope silt	600	800	600	800	m/km	Slope failure
131	Slope fail. grain size sand/silt	2	20	2	20	-	Slope failure
132	Slope fail. grain size shale/silt	0.2	0.5	0.2	0.5	-	Slope failure
133	Slope fail. grain size carbo_grains/silt	2	20	2	20	-	Slope failure
134	Slope fail. grain size carbo_mud/silt	0.2	0.5	0.2	0.5	-	Slope failure
135	Slope fail. crit. slope sand/silt	0.6667	0.75	0.6667	0.75	-	Slope failure
136	Slope fail. crit. slope carbo_grains/silt	0.6667	0.75	0.6667	0.75	-	Slope failure
137	Max sediment weathering	70	100	70	100	m/My	Erosion
138	Max basement weathering	70	100	70	100	m/My	Erosion
139	Erosion basement thickness	0	30	0	30	m	Erosion
